# Supplementary material for: The Study of Security Priming on Avoidant Attentional Biases: Combining Microsaccadic Eye-Movement Measurement With a Dot-Probe Task
Source: Front Psychol. 2021 Oct 21;12:726817. doi: 10.3389/fpsyg.2021.726817 (PMC8566336; doi:10.3389/fpsyg.2021.726817)
Supplement: Supplementary file 1 [file Data_Sheet_1.CSV]

PID	ECRAnx	ECRAv	PreP	PreN	PostP	PostN	State	Trait	SBSTMath	SBSTAccident	MeanSBST	Neutralsecurescript	Condition	Age	Gender	Relationship	block	expression	Orientation	MSTowards	MSAway	MSTowards1	MSAway1	AwayorTowards%	MeanRTs	MeanRTsIncong	MeanRTsCong
1	2.722222222	2.888888889	43	12	42	11	24	33					1	35	1	1	1	1	-0.02152778	0.831775701	0.168224299	83.17757009	16.82242991	1	0.4365721	0.4258082	0.447336
2	2.833333333	2.111111111	39	16	42	15	44	38	6	7	6.5		2	28	1	1	1	1	0.008319643	0.413793103	0.586206897	41.37931034	58.62068966	0	0.4111391	0.4152989	0.4069793
3	3.111111111	1.444444444	39	10	32	10	35	55				1	1	23	1	1	1	1	0.001203115	0.473684211	0.526315789	47.36842105	52.63157895	0	0.44630575	0.4469073	0.4457042
4	3.333333333	4.111111111	36	17	41	13	50	58	3.5	4	3.75		2	27	1	1	1	1	-0.04035144	0.25	0.75	25	75	0	0.3581672	0.3379915	0.3783429
5	2.222222222	2.722222222	32	13	32	11	31	41					1	23	1	1	1	1	0.07789242	0.625	0.375	62.5	37.5	1	0.4308237	0.4697699	0.3918775
6	3	3.222222222	26	27	22	23	67	61	3	3	3		2	39	1	2	1	1	0.03056842	0.714285714	0.285714286	71.42857143	28.57142857	1	0.4349384	0.4502226	0.4196542
7	2.833333333	1.833333333	49	14	50	14	24	26					1	36	2	1	1	1	0.05695626	0.739130435	0.260869565	73.91304348	26.08695652	1	0.55458115	0.5830593	0.526103
8	3.611111111	3	30	14	33	16	34	40	1	1	1		2	21	2	1	1	1	-0.01806663	0.555555556	0.444444444	55.55555556	44.44444444	1	0.29677405	0.2877407	0.3058074
9	3.055555556	5.722222222	41	12	49	10	24	22					1	26	2	2	1	1	-0.04811373	0.428571429	0.571428571	42.85714286	57.14285714	0	0.35450045	0.3304436	0.3785573
10	3.722222222	3.055555556	38	19	39	11	32	31	2.5	4	3.25		2	24	1	1	1	1	0.04305609	0.466666667	0.533333333	46.66666667	53.33333333	0	0.39744665	0.4189747	0.3759186
11	3	3.055555556	38	13	38	14	33	35					1	23	1	2	1	1	-0.03086081	0.3	0.7	30	70	0	0.36563345	0.350203	0.3810639
12	3.055555556	4.444444444	35	12	40	11	29	30	1.5	3.5	2.5		2	21	1	2	1	1	-0.02886098	0.416666667	0.583333333	41.66666667	58.33333333	0	0.3646764	0.3502459	0.3791069
13	2.611111111	2.722222222	36	11	39	10	26	38					1	31	1	1	1	1	0.00472461	0.454545455	0.545454545	45.45454545	54.54545455	0	0.30120595	0.3035683	0.2988436
14	3.333333333	3.722222222	18	26	24	30	71	67	3	4	3.5		2	30	1	1	1	1	-0.009825016	0.474576271	0.525423729	47.45762712	52.54237288	0	0.3445917	0.3396792	0.3495042
15	2.666666667	2.611111111	33	30	40	12	51	29					1	26	2	1	1	1	-0.02310208	0	1	0	100	0	0.37115695	0.3596059	0.382708
16	1.222222222	1.722222222	29	10	31	13	30	29	4	4	4		2	26	1	1	1	1	-0.04696368	0.507692308	0.492307692	50.76923077	49.23076923	1	0.43931445	0.4158326	0.4627963
17	3.555555556	3.222222222	30	14	32	11	49	57				1	1	24	1	2	1	1	-0.06431359	0.57480315	0.42519685	57.48031496	42.51968504	1	0.4365883	0.4044315	0.4687451
18	1.722222222	2.166666667	24	12	21	12	34	36	3.5	3.5	3.5		2	25	1	2	1	1	-0.01632308	0.578947368	0.421052632	57.89473684	42.10526316	1	0.47714505	0.4689835	0.4853066
19	3.388888889	2.611111111	29	18	27	17	44	50				1	1	27	1	1	1	1	-0.03787412	0.52991453	0.47008547	52.99145299	47.00854701	1	0.41395605	0.395019	0.4328931
20	3.944444444	2.777777778	28	13	22	16	43	38	3	3	3		2	27	1	2	1	1	-0.04863058	0.47826087	0.52173913	47.82608696	52.17391304	0	0.3807953	0.35648	0.4051106
21	3.777777778	4.944444444	32	18	32	19	43	58					1	25	1	2	1	1	-0.04445812	0.422222222	0.577777778	42.22222222	57.77777778	0	0.37036005	0.348131	0.3925891
22	1.944444444	2.333333333	33	10	32	10	30	41	5.5	4.5	5		2	25	1	1	1	1	-0.03662826	0.609756098	0.390243902	60.97560976	39.02439024	1	0.33519175	0.3168776	0.3535059
23	3.666666667	1.944444444	35	11	36	12	45	39					1	24	1	1	1	1	-0.007986194	0.722222222	0.277777778	72.22222222	27.77777778	1	0.4490077	0.4450146	0.4530008
24	2.722222222	1.222222222	23	17	23	16	35	43	6	5	5.5		2	27	1	1	1	1	-0.01702007	0.428571429	0.571428571	42.85714286	57.14285714	0	0.29519	0.28668	0.3037
25	3.111111111	1.277777778	33	15	28	12	36	37					1	23	2	1	1	1	-0.0266447	0.516129032	0.483870968	51.61290323	48.38709677	1	0.38465125	0.3713289	0.3979736
26	2.777777778	3.222222222	37	18	35	11	41	40	4.5	4	4.25		2	25	1	1	1	1	-0.07316801	0.450980392	0.549019608	45.09803922	54.90196078	0	0.4659717	0.4293877	0.5025557
27	3.944444444	3.5	42	18	27	31	37	54					1	26	1	1	1	1	0.01493245	0.5375	0.4625	53.75	46.25	1	0.34796955	0.3554358	0.3405033
28	3.277777778	2.611111111	21	11	32	10	26	31	2.5	2.5	2.5		2	24	2	2	1	1	0.01167081	0.74015748	0.25984252	74.01574803	25.98425197	1	0.3797938	0.3856292	0.3739584
29	3.111111111	4.111111111	33	10	33	10	21	24					1	22	1	2	1	1	-0.02532227	0.4	0.6	40	60	0	0.33844255	0.3257814	0.3511037
30	2.388888889	1.444444444	35	11	35	11	26	33	3.5	2	2.75		2	26	2	1	1	1	-0.007604757	0.416666667	0.583333333	41.66666667	58.33333333	0	0.31957845	0.3157761	0.3233808
31	2.388888889	2.388888889	36	10	31	11	23	26					1	32	1	1	1	1	-0.009208107	0.468085106	0.531914894	46.80851064	53.19148936	0	0.47255885	0.4679548	0.4771629
32	3.277777778	4.777777778	29	16	31	17	47	52	4.5	3.5	4		2	33	1	1	1	1	-0.02530377	0.35	0.65	35	65	0	0.48996915	0.4773173	0.502621
33	1.5	2.166666667	38	10	25	15	25	42					1	36	1	1	1	1	-0.02595354	0.433333333	0.566666667	43.33333333	56.66666667	0	0.43923335	0.4262566	0.4522101
34	2.277777778	3.111111111	31	15	24	15	35	32	3.5	4.5	4		2	30	2	2	1	1	-0.004295217	0.766666667	0.233333333	76.66666667	23.33333333	1	0.5367336	0.534586	0.5388812
35	2.555555556	2.111111111	41	11	38	10	35	36				1	1	24	1	2	1	1	-0.05641557	0.58490566	0.41509434	58.49056604	41.50943396	1	0.3495209	0.3213131	0.3777287
36	3.944444444	4.388888889	26	11	19	10	46	53	3.5	3	3.25		2	33	2	2	1	1	-0.04297444	0.5	0.5	50	50	0	0.3450578	0.3235706	0.366545
37	3.722222222	2	30	12	22	10	41	37				1	1	29	1	1	1	1	-0.02043566	0.524822695	0.475177305	52.4822695	47.5177305	1	0.39278495	0.3825671	0.4030028
38	1.333333333	2.055555556	40	10	37	10	36	29	2.5	2.5	2.5		2	26	2	1	1	1	-0.001220648	0.544117647	0.455882353	54.41176471	45.58823529	1	0.32479745	0.3241871	0.3254078
39	2.833333333	3.777777778	34	15	37	15	29	36					1	32	2	1	1	1	-0.02021925	0.701923077	0.298076923	70.19230769	29.80769231	1	0.42387095	0.4137613	0.4339806
40	3.666666667	3.111111111	36	12	35	14	37	49	3.5	3.5	3.5		2	32	2	2	1	1	-0.01284485	0.513513514	0.486486486	51.35135135	48.64864865	1	0.346221	0.3397986	0.3526434
1	2.722222222	2.888888889	43	12	42	11	24	33					1	35	1	1	2	1	0.01998725	0.625	0.375	62.5	37.5	1	0.3546656	0.3646592	0.344672
2	2.833333333	2.111111111	39	16	42	15	44	38	6	7	6.5		2	28	1	1	2	1	-0.01144167	0.558823529	0.441176471	55.88235294	44.11764706	1	0.39866835	0.3929475	0.4043892
3	3.111111111	1.444444444	39	10	32	10	35	55				1	1	23	1	1	2	1	0.021475	0.63559322	0.36440678	63.55932203	36.44067797	1	0.4039369	0.4146744	0.3931994
4	3.333333333	4.111111111	36	17	41	13	50	58	3.5	4	3.75		2	27	1	1	2	1	-0.01951893	0.3	0.7	30	70	0	0.35522335	0.3454639	0.3649828
5	2.222222222	2.722222222	32	13	32	11	31	41					1	23	1	1	2	1	0.02741596	0.272727273	0.727272727	27.27272727	72.72727273	0	0.3688084	0.3825164	0.3551004
6	3	3.222222222	26	27	22	23	67	61	3	3	3		2	39	1	2	2	1	-0.027379	0.4	0.6	40	60	0	0.3826829	0.3689934	0.3963724
7	2.833333333	1.833333333	49	14	50	14	24	26					1	36	2	1	2	1	0.02708635	0.636363636	0.363636364	63.63636364	36.36363636	1	0.49292855	0.5064717	0.4793854
8	3.611111111	3	30	14	33	16	34	40	1	1	1		2	21	2	1	2	1	-0.01626348	0.166666667	0.833333333	16.66666667	83.33333333	0	0.27945585	0.2713241	0.2875876
9	3.055555556	5.722222222	41	12	49	10	24	22					1	26	2	2	2	1	-0.02937135	0.545454545	0.454545455	54.54545455	45.45454545	1	0.3399052	0.3252195	0.3545909
10	3.722222222	3.055555556	38	19	39	11	32	31	2.5	4	3.25		2	24	1	1	2	1	0.01974366	0.368421053	0.631578947	36.84210526	63.15789474	0	0.3425771	0.3524489	0.3327053
11	3	3.055555556	38	13	38	14	33	35					1	23	1	2	2	1	-0.03217844	0.5	0.5	50	50	0	0.3381607	0.3220715	0.3542499
12	3.055555556	4.444444444	35	12	40	11	29	30	1.5	3.5	2.5		2	21	1	2	2	1	-0.03643883	0.363636364	0.636363636	36.36363636	63.63636364	0	0.3484576	0.3302382	0.366677
13	2.611111111	2.722222222	36	11	39	10	26	38					1	31	1	1	2	1	0.02852382	0.380952381	0.619047619	38.0952381	61.9047619	0	0.3100656	0.3243275	0.2958037
14	3.333333333	3.722222222	18	26	24	30	71	67	3	4	3.5		2	30	1	1	2	1	0.02498417	0.392156863	0.607843137	39.21568627	60.78431373	0	0.31272875	0.3252208	0.3002367
15	2.666666667	2.611111111	33	30	40	12	51	29					1	26	2	1	2	1	-0.007020912	0.333333333	0.666666667	33.33333333	66.66666667	0	0.31373315	0.3102227	0.3172436
16	1.222222222	1.722222222	29	10	31	13	30	29	4	4	4		2	26	1	1	2	1	0.01392757	0.610169492	0.389830508	61.01694915	38.98305085	1	0.59838205	0.6053458	0.5914183
17	3.555555556	3.222222222	30	14	32	11	49	57				1	1	24	1	2	2	1	-0.03732777	0.595890411	0.404109589	59.5890411	40.4109589	1	0.4230628	0.4043989	0.4417267
18	1.722222222	2.166666667	24	12	21	12	34	36	3.5	3.5	3.5		2	25	1	2	2	1	-0.02810313	0.448979592	0.551020408	44.89795918	55.10204082	0	0.39241185	0.3783603	0.4064634
19	3.388888889	2.611111111	29	18	27	17	44	50				1	1	27	1	1	2	1	-0.04027437	0.539568345	0.460431655	53.95683453	46.04316547	1	0.35892615	0.338789	0.3790633
20	3.944444444	2.777777778	28	13	22	16	43	38	3	3	3		2	27	1	2	2	1	-0.02754608	0.444444444	0.555555556	44.44444444	55.55555556	0	0.36735665	0.3535836	0.3811297
21	3.777777778	4.944444444	32	18	32	19	43	58					1	25	1	2	2	1	-0.02188469	0.428571429	0.571428571	42.85714286	57.14285714	0	0.32573955	0.3147972	0.3366819
22	1.944444444	2.333333333	33	10	32	10	30	41	5.5	4.5	5		2	25	1	1	2	1	-0.02537856	0.517241379	0.482758621	51.72413793	48.27586207	1	0.3014329	0.2887436	0.3141222
23	3.666666667	1.944444444	35	11	36	12	45	39					1	24	1	1	2	1	-0.02847308	0.6	0.4	60	40	1	0.38215865	0.3679221	0.3963952
24	2.722222222	1.222222222	23	17	23	16	35	43	6	5	5.5		2	27	1	1	2	1	0.03366563	0.259259259	0.740740741	25.92592593	74.07407407	0	0.29171365	0.3085465	0.2748808
25	3.111111111	1.277777778	33	15	28	12	36	37					1	23	2	1	2	1	0.002241381	0.6	0.4	60	40	1	0.35429765	0.3554183	0.353177
26	2.777777778	3.222222222	37	18	35	11	41	40	4.5	4	4.25		2	25	1	1	2	1	-0.02017752	0.430555556	0.569444444	43.05555556	56.94444444	0	0.43947615	0.4293874	0.4495649
27	3.944444444	3.5	42	18	27	31	37	54					1	26	1	1	2	1	-0.01622941	0.469387755	0.530612245	46.93877551	53.06122449	0	0.3364606	0.3283459	0.3445753
28	3.277777778	2.611111111	21	11	32	10	26	31	2.5	2.5	2.5		2	24	2	2	2	1	0.004547945	0.689922481	0.310077519	68.99224806	31.00775194	1	0.34794295	0.3502169	0.345669
29	3.111111111	4.111111111	33	10	33	10	21	24					1	22	1	2	2	1	0.01583639	0.166666667	0.833333333	16.66666667	83.33333333	0	0.3381147	0.3460329	0.3301965
30	2.388888889	1.444444444	35	11	35	11	26	33	3.5	2	2.75		2	26	2	1	2	1	-0.0157183	0.40625	0.59375	40.625	59.375	0	0.31016035	0.3023012	0.3180195
31	2.388888889	2.388888889	36	10	31	11	23	26					1	32	1	1	2	1	-0.02656548	0.5625	0.4375	56.25	43.75	1	0.51923015	0.5059474	0.5325129
32	3.277777778	4.777777778	29	16	31	17	47	52	4.5	3.5	4		2	33	1	1	2	1	-0.009994393	0.515151515	0.484848485	51.51515152	48.48484848	1	0.4437943	0.4387971	0.4487915
33	1.5	2.166666667	38	10	25	15	25	42					1	36	1	1	2	1	-0.01456188	0.487804878	0.512195122	48.7804878	51.2195122	0	0.34084895	0.333568	0.3481299
34	2.277777778	3.111111111	31	15	24	15	35	32	3.5	4.5	4		2	30	2	2	2	1	-0.01837853	0.5	0.5	50	50	0	0.45273265	0.4435434	0.4619219
35	2.555555556	2.111111111	41	11	38	10	35	36				1	1	24	1	2	2	1	0.01259019	0.581818182	0.418181818	58.18181818	41.81818182	1	0.3503047	0.3565998	0.3440096
36	3.944444444	4.388888889	26	11	19	10	46	53	3.5	3	3.25		2	33	2	2	2	1	0.003908051	0.37037037	0.62962963	37.03703704	62.96296296	0	0.34618285	0.3481369	0.3442288
37	3.722222222	2	30	12	22	10	41	37				1	1	29	1	1	2	1	0.01114829	0.553956835	0.446043165	55.39568345	44.60431655	1	0.33738625	0.3429604	0.3318121
38	1.333333333	2.055555556	40	10	37	10	36	29	2.5	2.5	2.5		2	26	2	1	2	1	-0.0156544	0.524271845	0.475728155	52.42718447	47.57281553	1	0.3142908	0.3064636	0.322118
39	2.833333333	3.777777778	34	15	37	15	29	36					1	32	2	1	2	1	0.0119287	0.61682243	0.38317757	61.68224299	38.31775701	1	0.43695585	0.4429202	0.4309915
40	3.666666667	3.111111111	36	12	35	14	37	49	3.5	3.5	3.5		2	32	2	2	2	1	0.001814582	0.53968254	0.46031746	53.96825397	46.03174603	1	0.3146714	0.3155787	0.3137641
1	2.722222222	2.888888889	43	12	42	11	24	33					1	35	1	1	1	2	0.06507148	0.834862385	0.165137615	83.48623853	16.51376147	1	0.44372475	0.4762605	0.411189
2	2.833333333	2.111111111	39	16	42	15	44	38	6	7	6.5		2	28	1	1	1	2	0.01625142	0.413793103	0.586206897	41.37931034	58.62068966	0	0.39653885	0.4046646	0.3884131
3	3.111111111	1.444444444	39	10	32	10	35	55				1	1	23	1	1	1	2	-0.009271927	0.357142857	0.642857143	35.71428571	64.28571429	0	0.44234075	0.4377048	0.4469767
4	3.333333333	4.111111111	36	17	41	13	50	58	3.5	4	3.75		2	27	1	1	1	2	-0.01131221	0.363636364	0.636363636	36.36363636	63.63636364	0	0.3736349	0.3679788	0.379291
5	2.222222222	2.722222222	32	13	32	11	31	41					1	23	1	1	1	2	-0.03108083	0.419354839	0.580645161	41.93548387	58.06451613	0	0.41133485	0.3957944	0.4268753
6	3	3.222222222	26	27	22	23	67	61	3	3	3		2	39	1	2	1	2	-0.05166032	0.444444444	0.555555556	44.44444444	55.55555556	0	0.41043875	0.3846086	0.4362689
7	2.833333333	1.833333333	49	14	50	14	24	26					1	36	2	1	1	2	0.04097938	0.768115942	0.231884058	76.8115942	23.1884058	1	0.5313061	0.5517958	0.5108164
8	3.611111111	3	30	14	33	16	34	40	1	1	1		2	21	2	1	1	2	-0.000102616	1	0	100	0	1	0.2957974	0.2957461	0.2958487
9	3.055555556	5.722222222	41	12	49	10	24	22					1	26	2	2	1	2	-0.01957826	0.307692308	0.692307692	30.76923077	69.23076923	0	0.36584425	0.3560551	0.3756334
10	3.722222222	3.055555556	38	19	39	11	32	31	2.5	4	3.25		2	24	1	1	1	2	-0.001664516	0.538461538	0.461538462	53.84615385	46.15384615	1	0.39993285	0.3991006	0.4007651
11	3	3.055555556	38	13	38	14	33	35					1	23	1	2	1	2	-0.01529251	0.368421053	0.631578947	36.84210526	63.15789474	0	0.35993055	0.3522843	0.3675768
12	3.055555556	4.444444444	35	12	40	11	29	30	1.5	3.5	2.5		2	21	1	2	1	2	-0.06843085	0.5	0.5	50	50	0	0.3711122	0.3368968	0.4053276
13	2.611111111	2.722222222	36	11	39	10	26	38					1	31	1	1	1	2	0.03053995	0.5	0.5	50	50	0	0.2971956	0.3124656	0.2819256
14	3.333333333	3.722222222	18	26	24	30	71	67	3	4	3.5		2	30	1	1	1	2	-0.005483088	0.442307692	0.557692308	44.23076923	55.76923077	0	0.34151235	0.3387708	0.3442539
15	2.666666667	2.611111111	33	30	40	12	51	29					1	26	2	1	1	2	-0.02654892	0.5	0.5	50	50	0	0.3666523	0.3533778	0.3799268
16	1.222222222	1.722222222	29	10	31	13	30	29	4	4	4		2	26	1	1	1	2	-0.03647795	0.582089552	0.417910448	58.20895522	41.79104478	1	0.44623285	0.4279939	0.4644718
17	3.555555556	3.222222222	30	14	32	11	49	57				1	1	24	1	2	1	2	-0.006955335	0.558139535	0.441860465	55.81395349	44.18604651	1	0.42454275	0.4210651	0.4280204
18	1.722222222	2.166666667	24	12	21	12	34	36	3.5	3.5	3.5		2	25	1	2	1	2	-0.03678023	0.358974359	0.641025641	35.8974359	64.1025641	0	0.46551255	0.4471224	0.4839027
19	3.388888889	2.611111111	29	18	27	17	44	50				1	1	27	1	1	1	2	-0.0218587	0.569105691	0.430894309	56.91056911	43.08943089	1	0.42889925	0.4179699	0.4398286
20	3.944444444	2.777777778	28	13	22	16	43	38	3	3	3		2	27	1	2	1	2	-0.0430562	0.454545455	0.545454545	45.45454545	54.54545455	0	0.3821806	0.3606525	0.4037087
21	3.777777778	4.944444444	32	18	32	19	43	58					1	25	1	2	1	2	-0.04654477	0.514285714	0.485714286	51.42857143	48.57142857	1	0.3651541	0.3418817	0.3884265
22	1.944444444	2.333333333	33	10	32	10	30	41	5.5	4.5	5		2	25	1	1	1	2	-0.01754957	0.555555556	0.444444444	55.55555556	44.44444444	1	0.35793645	0.3491617	0.3667112
23	3.666666667	1.944444444	35	11	36	12	45	39					1	24	1	1	1	2	-0.02954961	0.48	0.52	48	52	0	0.4795803	0.4648055	0.4943551
24	2.722222222	1.222222222	23	17	23	16	35	43	6	5	5.5		2	27	1	1	1	2	0.01040597	0.344827586	0.655172414	34.48275862	65.51724138	0	0.2908347	0.2960377	0.2856317
25	3.111111111	1.277777778	33	15	28	12	36	37					1	23	2	1	1	2	-0.005192159	0.514285714	0.485714286	51.42857143	48.57142857	1	0.38823175	0.3856357	0.3908278
26	2.777777778	3.222222222	37	18	35	11	41	40	4.5	4	4.25		2	25	1	1	1	2	-0.02899477	0.434782609	0.565217391	43.47826087	56.52173913	0	0.46473245	0.4502351	0.4792298
27	3.944444444	3.5	42	18	27	31	37	54					1	26	1	1	1	2	-0.0304088	0.569767442	0.430232558	56.97674419	43.02325581	1	0.3320744	0.31687	0.3472788
28	3.277777778	2.611111111	21	11	32	10	26	31	2.5	2.5	2.5		2	24	2	2	1	2	0.01562148	0.696	0.304	69.6	30.4	1	0.38407185	0.3918826	0.3762611
29	3.111111111	4.111111111	33	10	33	10	21	24					1	22	1	2	1	2	-0.0194482	0.142857143	0.857142857	14.28571429	85.71428571	0	0.3484738	0.3387497	0.3581979
30	2.388888889	1.444444444	35	11	35	11	26	33	3.5	2	2.75		2	26	2	1	1	2	-0.01723876	0.421052632	0.578947368	42.10526316	57.89473684	0	0.318187	0.3095676	0.3268064
31	2.388888889	2.388888889	36	10	31	11	23	26					1	32	1	1	1	2	0.00183375	0.540540541	0.459459459	54.05405405	45.94594595	1	0.4692651	0.470182	0.4683482
32	3.277777778	4.777777778	29	16	31	17	47	52	4.5	3.5	4		2	33	1	1	1	2	-0.03020773	0.421052632	0.578947368	42.10526316	57.89473684	0	0.46998455	0.4548807	0.4850884
33	1.5	2.166666667	38	10	25	15	25	42					1	36	1	1	1	2	-0.04148728	0.285714286	0.714285714	28.57142857	71.42857143	0	0.43558045	0.4148368	0.4563241
34	2.277777778	3.111111111	31	15	24	15	35	32	3.5	4.5	4		2	30	2	2	1	2	-0.0517204	0.672268908	0.327731092	67.22689076	32.77310924	1	0.508396	0.4825358	0.5342562
35	2.555555556	2.111111111	41	11	38	10	35	36				1	1	24	1	2	1	2	-0.005933294	0.557377049	0.442622951	55.73770492	44.26229508	1	0.3406608	0.3376942	0.3436274
36	3.944444444	4.388888889	26	11	19	10	46	53	3.5	3	3.25		2	33	2	2	1	2	0.01409658	0.5	0.5	50	50	0	0.36316805	0.3702163	0.3561198
37	3.722222222	2	30	12	22	10	41	37				1	1	29	1	1	1	2	0.01529496	0.563909774	0.436090226	56.39097744	43.60902256	1	0.3905069	0.3981544	0.3828594
38	1.333333333	2.055555556	40	10	37	10	36	29	2.5	2.5	2.5		2	26	2	1	1	2	-0.01820282	0.466666667	0.533333333	46.66666667	53.33333333	0	0.317641	0.3085396	0.3267424
39	2.833333333	3.777777778	34	15	37	15	29	36					1	32	2	1	1	2	-0.03262675	0.62037037	0.37962963	62.03703704	37.96296296	1	0.43529455	0.4189812	0.4516079
40	3.666666667	3.111111111	36	12	35	14	37	49	3.5	3.5	3.5		2	32	2	2	1	2	-0.01276472	0.492307692	0.507692308	49.23076923	50.76923077	0	0.34097425	0.3345919	0.3473566
1	2.722222222	2.888888889	43	12	42	11	24	33					1	35	1	1	2	2	0.04619206	0.444444444	0.555555556	44.44444444	55.55555556	0	0.34796445	0.3710605	0.3248684
2	2.833333333	2.111111111	39	16	42	15	44	38	6	7	6.5		2	28	1	1	2	2	0.002769485	0.371428571	0.628571429	37.14285714	62.85714286	0	0.42017185	0.4215566	0.4187871
3	3.111111111	1.444444444	39	10	32	10	35	55				1	1	23	1	1	2	2	-0.01280403	0.62406015	0.37593985	62.40601504	37.59398496	1	0.39827385	0.3918718	0.4046759
4	3.333333333	4.111111111	36	17	41	13	50	58	3.5	4	3.75		2	27	1	1	2	2	-0.03046898	0.357142857	0.642857143	35.71428571	64.28571429	0	0.3592007	0.3439662	0.3744352
5	2.222222222	2.722222222	32	13	32	11	31	41					1	23	1	1	2	2	-0.003054466	0.476190476	0.523809524	47.61904762	52.38095238	0	0.35286495	0.3513377	0.3543922
6	3	3.222222222	26	27	22	23	67	61	3	3	3		2	39	1	2	2	2	-0.00804154	0.8	0.2	80	20	1	0.3895594	0.3855386	0.3935802
7	2.833333333	1.833333333	49	14	50	14	24	26					1	36	2	1	2	2	0.06836001	0.654929577	0.345070423	65.49295775	34.50704225	1	0.5138392	0.5480192	0.4796592
8	3.611111111	3	30	14	33	16	34	40	1	1	1		2	21	2	1	2	2	-0.006788997	0.375	0.625	37.5	62.5	0	0.2836226	0.2802281	0.2870171
9	3.055555556	5.722222222	41	12	49	10	24	22					1	26	2	2	2	2	-0.02902118	0.375	0.625	37.5	62.5	0	0.33350265	0.3189921	0.3480132
10	3.722222222	3.055555556	38	19	39	11	32	31	2.5	4	3.25		2	24	1	1	2	2	0.01952891	0.384615385	0.615384615	38.46153846	61.53846154	0	0.34156885	0.3513333	0.3318044
11	3	3.055555556	38	13	38	14	33	35					1	23	1	2	2	2	0.008390287	0.333333333	0.666666667	33.33333333	66.66666667	0	0.34602675	0.3502219	0.3418316
12	3.055555556	4.444444444	35	12	40	11	29	30	1.5	3.5	2.5		2	21	1	2	2	2	-0.01916526	0.5	0.5	50	50	0	0.36294435	0.3533617	0.372527
13	2.611111111	2.722222222	36	11	39	10	26	38					1	31	1	1	2	2	0.02639889	0.333333333	0.666666667	33.33333333	66.66666667	0	0.28391365	0.2971131	0.2707142
14	3.333333333	3.722222222	18	26	24	30	71	67	3	4	3.5		2	30	1	1	2	2	0.01677873	0.528301887	0.471698113	52.83018868	47.16981132	1	0.32103155	0.3294209	0.3126422
15	2.666666667	2.611111111	33	30	40	12	51	29					1	26	2	1	2	2	0.01771651	0.6	0.4	60	40	1	0.31326085	0.3221191	0.3044026
16	1.222222222	1.722222222	29	10	31	13	30	29	4	4	4		2	26	1	1	2	2	0.07124342	0.598039216	0.401960784	59.80392157	40.19607843	1	0.577732	0.6133537	0.5421103
17	3.555555556	3.222222222	30	14	32	11	49	57				1	1	24	1	2	2	2	0.01816449	0.62345679	0.37654321	62.34567901	37.65432099	1	0.44454015	0.4536224	0.4354579
18	1.722222222	2.166666667	24	12	21	12	34	36	3.5	3.5	3.5		2	25	1	2	2	2	-0.02532775	0.416666667	0.583333333	41.66666667	58.33333333	0	0.384793	0.3721291	0.3974569
19	3.388888889	2.611111111	29	18	27	17	44	50				1	1	27	1	1	2	2	-0.04399382	0.586206897	0.413793103	58.62068966	41.37931034	1	0.384733	0.3627361	0.4067299
20	3.944444444	2.777777778	28	13	22	16	43	38	3	3	3		2	27	1	2	2	2	-0.009345493	0.409090909	0.590909091	40.90909091	59.09090909	0	0.37675935	0.3720866	0.3814321
21	3.777777778	4.944444444	32	18	32	19	43	58					1	25	1	2	2	2	-0.02539941	0.432432432	0.567567568	43.24324324	56.75675676	0	0.31737135	0.3046716	0.3300711
22	1.944444444	2.333333333	33	10	32	10	30	41	5.5	4.5	5		2	25	1	1	2	2	-0.004519044	0.46875	0.53125	46.875	53.125	0	0.30247275	0.3002132	0.3047323
23	3.666666667	1.944444444	35	11	36	12	45	39					1	24	1	1	2	2	-0.03151208	0.428571429	0.571428571	42.85714286	57.14285714	0	0.38598755	0.3702315	0.4017436
24	2.722222222	1.222222222	23	17	23	16	35	43	6	5	5.5		2	27	1	1	2	2	0.003600883	0.4	0.6	40	60	0	0.27284285	0.2746433	0.2710424
25	3.111111111	1.277777778	33	15	28	12	36	37					1	23	2	1	2	2	-0.01440975	0.55	0.45	55	45	1	0.34408775	0.3368829	0.3512926
26	2.777777778	3.222222222	37	18	35	11	41	40	4.5	4	4.25		2	25	1	1	2	2	-0.02157097	0.492537313	0.507462687	49.25373134	50.74626866	0	0.4391396	0.4283541	0.4499251
27	3.944444444	3.5	42	18	27	31	37	54					1	26	1	1	2	2	-0.04234882	0.46875	0.53125	46.875	53.125	0	0.3302816	0.3091072	0.351456
28	3.277777778	2.611111111	21	11	32	10	26	31	2.5	2.5	2.5		2	24	2	2	2	2	0.04586147	0.692307692	0.307692308	69.23076923	30.76923077	1	0.3658407	0.3887714	0.34291
29	3.111111111	4.111111111	33	10	33	10	21	24					1	22	1	2	2	2	-0.01859603	0.375	0.625	37.5	62.5	0	0.3376561	0.3283581	0.3469541
30	2.388888889	1.444444444	35	11	35	11	26	33	3.5	2	2.75		2	26	2	1	2	2	-0.00174949	0.571428571	0.428571429	57.14285714	42.85714286	1	0.31671645	0.3158417	0.3175912
31	2.388888889	2.388888889	36	10	31	11	23	26					1	32	1	1	2	2	-0.05041355	0.575757576	0.424242424	57.57575758	42.42424242	1	0.47988055	0.4546738	0.5050873
32	3.277777778	4.777777778	29	16	31	17	47	52	4.5	3.5	4		2	33	1	1	2	2	-0.02466398	0.527777778	0.472222222	52.77777778	47.22222222	1	0.44798555	0.4356536	0.4603175
33	1.5	2.166666667	38	10	25	15	25	42					1	36	1	1	2	2	0.02499344	0.432432432	0.567567568	43.24324324	56.75675676	0	0.3470949	0.3595916	0.3345982
34	2.277777778	3.111111111	31	15	24	15	35	32	3.5	4.5	4		2	30	2	2	2	2	-0.02066021	0.563380282	0.436619718	56.33802817	43.66197183	1	0.4313897	0.4210596	0.4417198
35	2.555555556	2.111111111	41	11	38	10	35	36				1	1	24	1	2	2	2	0.004237159	0.591836735	0.408163265	59.18367347	40.81632653	1	0.34614065	0.3482592	0.3440221
36	3.944444444	4.388888889	26	11	19	10	46	53	3.5	3	3.25		2	33	2	2	2	2	0.0163273	0.52173913	0.47826087	52.17391304	47.82608696	1	0.34561485	0.3537785	0.3374512
37	3.722222222	2	30	12	22	10	41	37				1	1	29	1	1	2	2	0.0173695	0.528985507	0.471014493	52.89855072	47.10144928	1	0.35300905	0.3616938	0.3443243
38	1.333333333	2.055555556	40	10	37	10	36	29	2.5	2.5	2.5		2	26	2	1	2	2	-0.005918328	0.488888889	0.511111111	48.88888889	51.11111111	0	0.2998214	0.2968622	0.3027806
39	2.833333333	3.777777778	34	15	37	15	29	36					1	32	2	1	2	2	-0.02742282	0.670454545	0.329545455	67.04545455	32.95454545	1	0.41751875	0.4038073	0.4312302
40	3.666666667	3.111111111	36	12	35	14	37	49	3.5	3.5	3.5		2	32	2	2	2	2	0.004176946	0.453333333	0.546666667	45.33333333	54.66666667	0	0.3293797	0.3314682	0.3272912
